# Supplementary material for: Tagraxofusp in adult blastic plasmacytoid dendritic cell neoplasm: clinical trials and real-world outcomes: a systematic review
Source: Front Immunol. 2026 Jun 8;17:1853982. doi: 10.3389/fimmu.2026.1853982 (PMC13284051; doi:10.3389/fimmu.2026.1853982)
Supplement: Supplementary file 1 [file Table1.xlsx]

## Sheet: MINORS
DOI	Author	Year	Criteria for Non-Comparative Studies								Additional Criteria for Comparative Studies				Total
			Clearly states aim	Inclusion of consecutive patients	Prospective collection of data	Endpoints appropritae to the aim of the study	Unbiased assessment of study endpoints	Follow-up period appropriate to the aim of the study	Loss to follow up less than 5%	Prospective calculation of the study size	An adequate control group	Contemporary group	Baseline equivalence of groups	Adequate statistical analysis
10.1056/NEJMoa1815105	Pemmaraju, N	2019	2	2	2	2	2	2	0	2	-	-	-	-	14/16
10. 1200/JCO.22.00034	Pemmaraju, N	2022	2	2	2	2	2	2	0	2	-	-	-	-	14/16
10.1080/10428194.2025.2475338	Pemmaraju, N	2025	2	1	2	2	2	2	0	0	-	-	-	-	11/16
10.1182/blood-2014-04-566737	Frankel, A	2014	2	0	2	2	2	1	0	0	-	-	-	-	9/16
10.1007/s12185-025-04151-5	Yokota, A	2026	2	1	2	2	2	1	0	2	-	-	-	-	12/16
10.1002/cncr.70243	Konopleva, M	2026	2	1	2	2	2	2	0	0	-	-	-	-	11/16

## Sheet: NOS
DOI	Author	Year	SELECTION				COMPARABILITY		OUTCOME			Total NOS Score	Risk Category
			Representativeness of the Exposed Cohort	Ascertainment of Exposure	Selection of the Non-Exposed Cohort	Demonstration That Outcome of Interest Was Not Present at Start of Study	Comparability of Cohorts on the Basis of the Design or Analysis (Age)	Comparability of Cohorts on the Basis of the Design or Analysis (Other controlled factors)	Assessment of Outcome	Was Follow-Up Long Enough for Outcomes to Occur	Adequacy of Follow Up of Cohorts
10.1007/s00277-025-06221-4	Lee, B	2025	*	*	*	0	*	*	*	*	*	8 out of 9	Low
10.1182/bloodadvances.2020001875	Yun, S	2020	*	*	*	*	*	0	*	*	0	7 out of 9	Low
10.1007/s00277-025-06493-w	Herling, M	2025	*	*	0	*	0	0	*	*	0	5 out of 9	Moderate
10.1080/10428194.2025.2553862	Angelucci, E	2025	*	*	0	*	0	0	*	*	0	5 out of 9	Moderate

## Sheet: JBI
DOI	Author	Year	Were patient’s demographic characteristics clearly described?	Was the patient’s history clearly described and presented as a timeline?	Was the current clinical condition of the patient on presentation clearly described?	Were diagnostic tests or assessment methods and the results clearly described?	Was the intervention(s) or treatment procedure(s) clearly described?	Was the post-intervention clinical condition clearly described?	Were adverse events (harms) or unanticipated events identified and described?	Does the case report provide takeaway lessons?	Overall Appraisal: include/ Exclude/ Seek Further Info	Comments
10.1016/j.lrr.2024.100486	Andanamala, H	2024	Yes	Partially	Yes	Yes	Yes	Yes	Yes	Yes	Include
10.1016/j.jaccao.2021.09.009	Mouhayar, E	2021	Yes	Yes	Yes	Yes	Yes	Yes	Yes	Yes	Include
10.1080/10428194.2024.2305288	Pemmaraju, N	2024	Yes	Partially	Yes	Yes	Yes	Yes	Yes	Yes	Include
10.1007/s12308-021-00479-z	Gulati, R	2022	Yes	Yes	Yes	Yes	Yes	Yes	Yes	Yes	Include
10.36401/JIPO-23-43	Dhakal, P	2024	Yes	Yes	Yes	Yes	Yes	Yes	Yes	Yes	Include
10.1177/1078155220951850	Samhouri, Y	2020	Yes	Yes	Yes	Yes	Yes	Yes	Yes	Yes	Include
10.1002/jha2.541	Sibai, J	2022	Yes	Yes	Yes	Yes	Yes	Yes	Yes	Yes	Include
10.1007/s00432-021-03777-2	Koerber, R	2022	Yes	Yes	Yes	Yes	Yes	Yes	Yes	Yes	Include
10.3389/fonc.2024.1384172	Faustmann, P	2024	Yes	Yes	Yes	Yes	Yes	Yes	Yes	Yes	Include
10.57187/s.3885	Meier-Lienhard, R	2025	Yes	Yes	Yes	Yes	Yes	Yes	Yes	Yes	Include
10.1016/j.clml.2023.12.010	Pemmaraju, N	2024	Yes	Yes	Yes	Yes	Yes	Yes	Yes	Yes	Include
10.3324/haematol.2022.280843	Vangala, D	2022	Yes	Yes	Yes	Yes	Yes	Yes	Yes	Yes	Include
10.1016/j.clml.2021.02.008	Wang, S	2021	Yes	Yes	Yes	Yes	Yes	Yes	Yes	Yes	Include
10.1016/j.lrr.2025.100518	Basir, Q	2025	Yes	Yes	Yes	Yes	Yes	Yes	Yes	Yes	Include
10.1111/ajd.13399	Massone, C	2021	Yes	Yes	Yes	Yes	Yes	Yes	Yes	Yes	Include
10.1007/s00277-026-06794-8	Brummer, C	2026	Yes	Yes	Yes	Yes	Yes	Yes	Yes	Yes	Include
10.7759/cureus.93784	Staessens, S	2025	Yes	Yes	Yes	Yes	Yes	Yes	Yes	Yes	Include
